# Supplementary material for: Assessment of care provision integration in a community-based mental health system: balanced care model implementation in Andalusia (Spain)
Source: BMC Public Health. 2024 Sep 30;24:2671. doi: 10.1186/s12889-024-20169-6 (PMC11440898; doi:10.1186/s12889-024-20169-6)
Supplement: Supplementary file 1 — Supplementary Material 1 [file 12889_2024_20169_MOESM1_ESM.xlsx]

## Sheet: Readme
Metadata for Mental Health System of Andalusia
Variable name	Unit	Explanation	Type
area		In Andalusia there are 77 catchment areas, 65 after merging the macro-urban areas, which are the Decision Making Units.	Input
TO9_O10	Number of O9 and O10 units / population > 18 years old * 100,000	TO9_O10 - Availability: Number of non-acute outpatient mental health centers per 100,000 inhabitants > 18 years old	Input
psychiO9_O10	Number of O9 and O10 psychiatrists/ population > 18 years old * 100,000	psychiO9_O10: Number of psychiatrists in non-acute outpatient mental health centers per 100,000 inhabitants > 18 years old	Input
psychoO9_O10	Number of O9 and O10 psychologists/ population > 18 years old * 100,000	psychoO9_O10: Number of psychologists in non-acute outpatient mental health centers per 100,000 inhabitants > 18 years old	Input
nurseO9_O10	Number of O9 and O10 nurses / population > 18 years old * 100,000	nurseO9_O10: Number of nurses in non-acute outpatient mental health centers per 100,000 inhabitants > 18 years old	Input
hcaO9_O10	Number of O9 and O10 healthcare assistants / population > 18 years old * 100,000	hcaO9_O10: Number of healthcare assistants in non-acute outpatient mental health centers per 100,000 inhabitants > 18 years old	Input
other_profO9_O10	Number of O9 and O10 other professionals / population > 18 years old * 100,000	other_profO9_O10: Number of social workers, occupational therapists, educators, administrative staff and other professionals in non-acute outpatient mental health centers per 100,000 inhabitants > 18 years old	Input
TR2_O3	Number of R2+O3 units / population > 18 years old * 100,000	TR2_O3 - Availability: Number of hospitals that provide acute care per 100,000 inhabitants > 18 years old	Input
PR2_O3	Number of R2+O3 beds/ population > 18 years old * 100,000	PR2_O3 - Beds: Number of acute hospital beds per 100,000 inhabitants > 18 years old	Input
psychiR2_O3	Number of R2+O3 psychiatrists/ population > 18 years old * 100,000	psychiR2_O3: Number of psychiatrists in acute hospital care per 100,000 inhabitants > 18 years old	Input
psychoR2_O3	Number of R2+O3 psychogists / population > 18 years old * 100,000	psychoR2_O3: Number of psychologists in acute hospital care per 100,000 inhabitants > 18 years old	Input
nurseR2_O3	Number of R2+O3 nurses / population > 18 years old * 100,000	nurseR2_O3: Number of nurses in acute hospital care per 100,000 inhabitants > 18 years old	Input
hcaR2_O3	Number of R2+O3 healthcare assistants / population > 18 years old * 100,000	hcaR2_O3: Number of healthcare assistants in acute hospital care per 100,000 inhabitants > 18 years old	Input
other_profR2_O3	Number of R2+O3 other professionals / population > 18 years old * 100,000	other_profR2_O3: Number of social workers, occupational therapists, educators, administrative staff and other professionals in acute hospital care per 100,000 inhabitants > 18 years old	Input
TD1_D4	Number of D1 and D4.1 units/ population > 18 years old * 100,000	TD1_D4 - Availability: Number of day care units that provide acute or health realted care per 100,000 inhabitants > 18 years old	Input
PD1_D4	Number of D1 and D4.1 places/ population > 18 years old * 100,000	PD1_D4 - Places: Number of places in day care units that provide acute or health realted care per 100,000 inhabitants > 18 years	Input
psychiD1_D4	Number of D1 and D4.1 psychiatrists / population > 18 years old * 100,000	psychiD1_D4: Number of psychiatrists in acute day care hospitals and day care centers per 100,000 inhabitants > 18 years old	Input
psychoD1_D4	Number of D1 and D4.1 psychologists / population > 18 years old * 100,000	psychoD1_D4: Number of psychologists in acute day care hospitals and day care centers per 100,000 inhabitants > 18 years old	Input
nurseD1_D4	Number of D1 and D4.1 nurses / population > 18 years old * 100,000	nurseD1_D4: Number of nurses in acute day care hospitals and day care centers per 100,000 inhabitants > 18 years old	Input
hcaD1_D4	Number of D1 and D4.1 healthcare assistants / population > 18 years old * 100,000	hcaD1_D4: Number of healthcare assistants in acute day care hospitals and day care centers per 100,000 inhabitants > 18 years old	Input
other_profD1_D4	Number of D1 and D4.1 other professionals / population > 18 years old * 100,000	other_profD1_D4: Number of social workers, occupational therapists, educators, administrative staff and other professionals in acute hospital care per 100,000 inhabitants > 18 years old	Input
Uprev_O9_010	Patients in O9 and O10/ population > 18 years old*1000	Prev_O9_010: Patients > 18 years old in mental health care centers per 1000 inhabitants	Output
Ufrec_O9_010	Visits in O9 and 010/ population > 18 years old*1000	Frec_O9_010: Number of visits at mental health care centers per 1000 inhabitants	Output
Descriptions
Availability (T): Number of Main Type of Care (R2+O3, D1 and D4.1, O9 and O10) in the DMU.
Placement capacity (P): Places or beds according to the Main Type of Care (R2+O3, D1 and D4.1, O9 and O10) provided in the DMU.
Workforce capacity: psychi: Number of psychiatrists; psycho: psychologists; nurse: nurses; hca: healthcare assistants, others_prof: nursing assistants and monitor according to the Main Type of Care (R2+O3, D1 and D4.1, O9 and O10) provided in the DMU.
Utilization: Uprev: Prevalence and Ufrec: Frequentation, for Outpatient care.
R2+O3: (DESDE-LTC code) means "Residencial Care: Acute, 24 hours physician cover, Hospital, Medium intensity" (eg. Inpatient unit)
D1: (DESDE-LTC code) means "Day Care: Acute, Continuous care" (eg. Day hospital)
D4.1: (DESDE-LTC code) means "Day Care: Non Acute, Non-work structured, High intensity, Health related " (eg. Day care center)
O9 and O10: (DESDE-LTC code) means "Outpatient care: Non acute, N-mobile, High intensity & Low Intensity" (eg. Mental health care center)
DESDE-LTC citation: Salvador-Carulla L, Dimitrov H, Weber G, Mcdaid D, Venner B, Sprah L, et al. DESDE-LTC: Evaluation and Classification of Services for Long Term Care in Europe. 2011;168.
Collection Date: Inputs - 2017 & Outputs - 2014

## Sheet: Data
area	TO9_O10	psychiO9_O10	psychoO9_O10	nurseO9_O10	hcaO9_O10	other_profO9_O10	TR2_O3	PR2_O3	psychiR2_O3	psychoR2_O3	nurseR2_O3	hcaR2_O3	other_profR2_O3	TD1_D4	PD1_D4	psychiD1_D4	psychoD1_D4	nurseD1_D4	hcaD1_D4	other_profD1_D4	Uprev_O9_010	Ufrec_O9_010
1	2.04775	1.91153	2.04775	1.98645	1.96602	4.23173	0.272438	6.26607	1.08975	0.408657	3.81413	5.0401	1.22697	0.681095	16.3463	0.881167	0.751553	1.41548	1.1213	1.66527	20.2788	95.3547
2	1.42272	4.00882	2.77134	1.37826	0.0691546	2.79704	0.224634	6.96366	1.34781	0.001	2.69561	2.47098	2.69761	0.493961	13.3369	0.43324	0.68974	0.753269	1.06739	2.5545	23.0647	93.9647
3	2.73739	5.28118	2.73739	2.6677	2.61349	2.69193	0.288151	10.6616	1.44076	0.288151	4.32227	7.49193	1.73091	0.464649	12.3907	0.408058	0.450569	0.667104	0.884854	1.76331	35.0473	167.327
4	0.715349	3.22445	1.3478	1.35609	1.9471	1.39025	0.383208	5.36491	1.14962	0.383208	3.44887	4.21529	2.30225	0.331577	8.28942	0.161183	0.38684	0.492844	0.660785	1.46999	18.8209	88.1864
5	0.460268	3.56454	1.75647	1.69517	1.35068	2.677	0.272438	6.26607	1.08975	0.408657	3.81413	5.0401	1.22697	0.681095	16.3463	0.881167	0.751553	1.41548	1.1213	1.66527	18.1971	77.849
6	1.87511	5.27683	1.87511	3.52563	1.7512	1.82964	0.288151	10.6616	1.44076	0.288151	4.32227	7.49193	1.73091	0.464649	12.3907	0.408058	0.450569	0.667104	0.884854	1.76331	21.5292	97.8512
7	0.977369	3.71446	1.89473	0.950367	0.941366	1.88373	0.120011	4.32038	0.840074	0.240021	1.86016	3.4203	1.0801	0.420037	9.00079	0.367974	0.317171	0.488782	0.444039	1.58285	5.2989	5.8226
8	3.22587	3.17755	3.0326	3.1389	0.0773087	6.35611	0.193272	5.99143	0.773087	0.193272	4.25198	1.93272	1.3539	0.386544	11.5963	0.134217	0.0966359	0.312456	0.647461	1.92842	21.4488	97.951
9	2.68956	5.24323	2.68956	2.70043	2.62433	5.24966	0.245774	7.25032	1.10598	0.245774	2.58062	4.17815	0.984094	0.652289	13.6981	0.739538	0.724765	0.83794	1.02328	2.27385	10.2073	37.1763
10	1.99897	5.75229	3.88922	2.00984	3.1455	1.97822	0.942676	11.3121	0.942676	0.942676	5.65606	3.59394	6.60173	0.652289	13.6981	0.739538	0.724765	0.83794	0.660785	2.27385	24.425	114.727
11	0.81922	3.08186	1.57844	1.55143	0.0434859	2.32665	0.120011	4.32038	0.840074	0.240021	1.86016	7.54141	1.0801	0.420037	9.00079	0.367974	0.317171	0.488782	1.02328	1.58285	6.57744	25.5533
12	1.3995	3.99329	1.3311	2.75112	0.0240021	2.7316	0.552321	11.0464	1.65696	0.552321	4.97089	3.4203	2.76361	0.410439	10.9451	0.25558	0.46275	0.744388	0.444039	0.775293	24.9033	111.496
13	0.949153	5.25972	1.81541	1.8237	1.3995	2.72412	0.199663	5.59057	0.798653	0.199663	1.99663	5.52321	1.20098	0.331577	8.28942	0.161183	0.38684	0.492844	1.25412	1.46999	29.9076	130.814
14	0.733705	3.21161	2.02823	1.32416	2.64851	2.05393	0.219495	7.38966	1.31697	0.073165	2.9266	3.59394	1.82912	0.493961	13.3369	0.43324	0.68974	0.753269	0.660785	2.5545	20.2786	84.5118
15	0.706825	4.48031	2.06345	1.93578	0.704067	1.91625	0.16488	7.08982	0.824398	0.16488	3.62735	3.21926	1.15716	0.410439	10.9451	0.25558	0.46275	0.744388	1.06739	0.775293	8.65575	42.6444
16	0.500505	3.41175	0.892296	1.49085	0.706825	1.26334	0.245774	7.25032	1.10598	0.245774	2.58062	5.11127	0.984094	0.652289	13.6981	0.739538	0.724765	0.83794	1.25412	2.27385	19.109	78.9382
17	0.836315	4.08181	1.92315	2.05141	1.41475	2.06641	0.120011	4.32038	0.840074	0.240021	1.86016	4.17815	1.0801	0.420037	9.00079	0.367974	0.317171	0.488782	1.02328	1.58285	24.8982	102.997
18	0.940445	4.24531	2.22762	1.87792	1.57662	2.81442	0.219495	7.38966	1.31697	0.073165	2.9266	3.4203	1.82912	0.493961	13.3369	0.43324	0.68974	0.753269	0.444039	2.5545	16.2558	66.1859
19	1.09313	3.02007	2.11217	1.04868	1.89274	2.13787	0.219495	7.38966	1.31697	0.073165	2.9266	3.21926	1.82912	0.493961	13.3369	0.43324	0.68974	0.753269	1.06739	2.5545	22.4659	111.75
20	1.33545	3.81983	1.33545	2.59629	2.05784	2.63045	0.199663	5.59057	0.798653	0.199663	1.99663	3.21926	1.20098	0.331577	8.28942	0.161183	0.38684	0.492844	1.06739	1.46999	18.5065	87.6444
21	5.35946	5.29771	5.38416	5.315	2.55484	10.6705	0.219495	7.38966	1.31697	0.073165	2.9266	3.59394	1.82912	0.493961	13.3369	0.43324	0.68974	0.753269	0.660785	2.5545	21.4316	122.092
22	0.839259	2.25845	2.34489	1.53527	0.0691546	1.63012	0.224634	6.96366	1.34781	0.001	2.69561	3.21926	2.69761	0.493961	13.3369	0.43324	0.68974	0.753269	1.06739	2.5545	18.5651	81.3177
23	1.88537	3.6102	1.91007	0.0543357	1.55009	1.93576	0.641536	5.77382	1.92461	0.001	0.001	2.47098	9.62503	0.493961	13.3369	0.43324	0.68974	0.753269	1.06739	2.5545	17.6141	100.671
24	0.882822	2.98641	2.37603	2.31473	3.64231	1.90186	0.272438	6.26607	1.08975	0.408657	3.81413	4.49075	1.22697	0.681095	16.3463	0.881167	0.751553	1.41548	1.06739	1.66527	15.2146	66.6601
25	1.1666	3.3648	2.2732	2.2462	1.54769	2.2622	0.120011	4.32038	0.840074	0.240021	1.86016	5.0401	1.0801	0.420037	9.00079	0.367974	0.317171	0.488782	1.1213	1.58285	4.30324	7.74325
26	0.678098	2.51738	1.29619	2.50537	2.2372	0.668097	0.120011	4.32038	0.840074	0.240021	1.86016	3.4203	1.0801	0.420037	9.00079	0.367974	0.317171	0.488782	0.444039	1.58285	9.38635	43.4138
27	1.98919	3.84249	1.98919	2.00006	2.49637	3.84893	0.942676	11.3121	0.942676	0.942676	5.65606	3.4203	6.60173	0.652289	13.6981	0.739538	0.724765	0.83794	0.444039	2.27385	23.9527	208.464
28	0.556695	3.05234	0.726847	1.55999	1.92396	1.38118	0.193272	5.99143	0.773087	0.193272	4.25198	7.54141	1.3539	0.386544	11.5963	0.134217	0.0966359	0.312456	1.02328	1.92842	17.5593	68.6996
29	1.10156	2.89603	1.10156	2.00561	1.531	2.33935	0.272438	6.26607	1.08975	0.408657	3.81413	1.93272	1.22697	0.681095	16.3463	0.881167	0.751553	1.41548	0.647461	1.66527	16.0071	65.6673
30	1.16257	3.13921	1.66641	1.59671	1.01983	2.12479	0.288151	10.6616	1.44076	0.288151	4.32227	5.0401	1.73091	0.464649	12.3907	0.408058	0.450569	0.667104	1.1213	1.76331	22.6769	84.702
31	0.558636	3.39236	1.98586	2.46989	2.04634	2.50305	0.224942	6.29838	0.899768	0.001	2.92425	7.49193	1.35165	0.331577	8.28942	0.161183	0.38684	0.492844	0.884854	1.46999	17.3276	105.976
32	1.05527	3.95167	1.05527	2.03593	2.42845	2.07009	0.383208	5.36491	1.14962	0.383208	3.44887	4.72378	2.30225	0.331577	8.28942	0.161183	0.38684	0.492844	0.660785	1.46999	20.0401	73.7706
33	1.41059	3.7969	1.21732	1.32361	1.99449	3.94285	0.193272	5.99143	0.773087	0.193272	4.25198	4.21529	1.3539	0.386544	11.5963	0.134217	0.0966359	0.312456	0.660785	1.92842	19.7582	78.4116
34	1.25757	3.33784	1.06429	2.23489	1.29462	2.4195	0.193272	5.99143	0.773087	0.193272	4.25198	1.93272	1.3539	0.386544	11.5963	0.134217	0.0966359	0.312456	0.647461	1.92842	22.9104	85.0715
35	0.947119	3.28511	2.53159	1.66966	2.2059	1.69389	0.334887	5.02331	1.00466	0.334887	2.6791	1.93272	0.672774	0.464649	12.3907	0.408058	0.450569	0.667104	0.647461	1.76331	29.1035	185.113
36	1.79108	5.12864	1.79108	1.80196	1.61545	3.45271	0.245774	7.25032	1.10598	0.245774	2.58062	4.35353	0.984094	0.652289	13.6981	0.739538	0.724765	0.83794	0.884854	2.27385	26.6336	128.24
37	0.763964	2.69774	1.45383	1.38468	1.72585	1.47953	0.224634	6.96366	1.34781	0.001	2.69561	4.17815	2.69761	0.493961	13.3369	0.43324	0.68974	0.753269	1.02328	2.5545	20.6612	87.0602
38	1.11857	4.13226	1.05017	2.18926	1.11857	2.16974	0.552321	11.0464	1.65696	0.552321	4.97089	5.52321	2.76361	0.410439	10.9451	0.25558	0.46275	0.744388	1.25412	0.775293	30.4293	116.523
39	0.825309	2.94312	2.30304	2.23389	1.52219	2.32874	0.219495	7.38966	1.31697	0.073165	2.9266	3.21926	1.82912	0.493961	13.3369	0.43324	0.68974	0.753269	1.06739	2.5545	18.6379	80.6304
40	0.691087	3.20041	1.95325	2.55733	0.655084	1.94225	0.120011	4.32038	0.840074	0.240021	1.86016	3.4203	1.0801	0.420037	9.00079	0.367974	0.317171	0.488782	0.444039	1.58285	13.0897	50.2546
41	2.08871	3.98381	2.08871	2.01901	1.9648	2.04324	0.288151	10.6616	1.44076	0.288151	4.32227	7.49193	1.73091	0.464649	12.3907	0.408058	0.450569	0.667104	0.884854	1.76331	22.6668	91.1461
42	1.38742	5.20766	1.31902	2.72696	1.38742	2.70744	0.16488	7.08982	0.824398	0.16488	3.62735	5.11127	1.15716	0.410439	10.9451	0.25558	0.46275	0.744388	1.25412	0.775293	27.5879	111.494
43	2.32079	4.57318	2.25238	2.40972	2.32079	4.57418	0.16488	7.08982	0.824398	0.16488	3.62735	5.11127	1.15716	0.410439	10.9451	0.25558	0.46275	0.744388	1.25412	0.775293	20.0103	94.8158
44	1.28576	3.59796	1.31046	2.42828	1.25613	2.52313	0.224634	6.96366	1.34781	0.001	2.69561	2.47098	2.69761	0.493961	13.3369	0.43324	0.68974	0.753269	1.06739	2.5545	25.4761	89.1431
45	0.991982	4.49787	1.87525	1.88612	0.926753	1.85451	0.245774	7.25032	1.10598	0.245774	2.58062	4.17815	0.984094	0.652289	13.6981	0.739538	0.724765	0.83794	1.02328	2.27385	15.5236	73.5521
46	3.14888	3.1217	3.14888	3.15975	3.08365	6.16829	0.245774	7.25032	1.10598	0.245774	2.58062	4.17815	0.984094	0.652289	13.6981	0.739538	0.724765	0.83794	1.02328	2.27385	24.2622	143.039
47	1.09976	3.03996	2.12543	0.0543357	1.07013	1.15016	0.641536	5.77382	1.92461	0.001	0.001	4.49075	9.62503	0.493961	13.3369	0.43324	0.68974	0.753269	1.06739	2.5545	20.1728	70.3811
48	1.86455	3.56856	1.88925	1.82009	1.83491	3.6807	0.16488	7.08982	0.824398	0.16488	3.62735	5.11127	1.15716	0.493961	13.3369	0.43324	0.68974	0.753269	1.06739	2.5545	20.7142	84.1199
49	3.18597	6.30352	3.11756	3.27489	3.18597	6.30452	0.16488	7.08982	0.824398	0.16488	3.62735	5.11127	1.15716	0.410439	10.9451	0.25558	0.46275	0.744388	1.25412	0.775293	22.1299	97.1954
50	2.6087	5.14898	2.54029	2.69762	2.6087	5.14998	0.16488	7.08982	0.824398	0.16488	3.62735	5.11127	1.15716	0.410439	10.9451	0.25558	0.46275	0.744388	1.25412	0.775293	22.5837	105.684
51	0.856834	4.70581	1.63077	2.413	1.78711	1.67222	0.199663	5.59057	0.798653	0.199663	1.99663	3.4203	1.20098	0.331577	8.28942	0.161183	0.38684	0.492844	0.444039	1.46999	19.9265	78.673
52	1.82311	3.57122	3.58622	1.79611	0.791554	3.57522	0.120011	4.32038	0.840074	0.240021	1.86016	5.0401	1.0801	0.420037	9.00079	0.367974	0.317171	0.488782	1.1213	1.58285	27.0048	158.006
53	0.873285	2.94827	2.34742	1.54905	3.31775	1.88279	0.272438	6.26607	1.08975	0.408657	3.81413	3.59394	1.22697	0.681095	16.3463	0.881167	0.751553	1.41548	0.660785	1.66527	11.4157	54.9968
54	1.17223	4.41952	2.26157	2.26986	0.973142	2.30401	0.199663	5.59057	0.798653	0.199663	1.99663	3.21926	1.20098	0.331577	8.28942	0.161183	0.38684	0.492844	1.06739	1.46999	23.6594	96.1606
55	1.00278	2.74901	1.93147	1.86231	1.6849	2.86115	0.219495	7.38966	1.31697	0.073165	2.9266	4.72378	1.82912	0.493961	13.3369	0.43324	0.68974	0.753269	0.660785	2.5545	18.9025	91.2432
56	0.900475	3.3325	2.53564	2.54393	1.62501	1.7605	0.224942	6.29838	0.899768	0.001	2.92425	3.21926	1.35165	0.331577	8.28942	0.161183	0.38684	0.492844	1.06739	1.46999	17.4434	95.595
57	0.876718	2.37082	1.67934	1.61019	1.73886	1.70504	0.219495	7.38966	1.31697	0.073165	2.9266	4.17815	1.82912	0.493961	13.3369	0.43324	0.68974	0.753269	1.02328	2.5545	17.4312	73.4191
58	1.80409	3.47229	1.80409	1.81496	1.59855	3.47872	0.245774	7.25032	1.10598	0.245774	2.58062	4.35353	0.984094	0.652289	13.6981	0.739538	0.724765	0.83794	0.884854	2.27385	18.8219	85.738
59	0.938668	2.46752	2.50624	1.65276	1.3995	1.67699	0.334887	5.02331	1.00466	0.334887	2.6791	2.47098	0.672774	0.464649	12.3907	0.408058	0.450569	0.667104	1.06739	1.76331	18.9425	72.6122
60	0.7048	3.26898	1.3496	2.61218	0.668797	1.98339	0.120011	4.32038	0.840074	0.240021	1.86016	3.4203	1.0801	0.420037	9.00079	0.367974	0.317171	0.488782	0.444039	1.58285	15.9547	70.2902
61	3.20868	6.17577	3.01541	3.12171	0.0773087	6.32173	0.193272	5.99143	0.773087	0.193272	4.25198	1.93272	1.3539	0.386544	11.5963	0.134217	0.0966359	0.312456	0.647461	1.92842	32.166	193.242
62	1.2655	3.60999	2.44811	2.4564	2.41495	2.49055	0.199663	5.59057	0.798653	0.199663	1.99663	3.59394	1.20098	0.331577	8.28942	0.161183	0.38684	0.492844	0.660785	1.46999	21.9087	112.02
63	0.687732	2.55591	1.31546	1.28846	0.0240021	1.93218	0.120011	4.32038	0.840074	0.240021	1.86016	3.4203	1.0801	0.420037	9.00079	0.367974	0.317171	0.488782	0.444039	1.58285	21.4124	92.5773
64	2.38718	0.116162	2.38718	2.31748	0.0309766	4.574	0.334887	5.02331	1.00466	0.334887	2.6791	4.35353	0.672774	0.464649	12.3907	0.408058	0.450569	0.667104	0.884854	1.76331	17.8106	80.0608
65	0.975361	4.5245	1.86783	2.76858	1.83467	1.91027	0.224942	6.29838	0.899768	0.001	2.92425	4.72378	1.35165	0.331577	8.28942	0.161183	0.38684	0.492844	0.660785	1.46999	23.0021	100.026
